# Supplementary material for: 2-Aminoimidazoles Inhibit Mycobacterium abscessus Biofilms in a Zinc-Dependent Manner
Source: Int J Mol Sci. 2022 Mar 9;23(6):2950. doi: 10.3390/ijms23062950 (PMC8951752; doi:10.3390/ijms23062950)
Supplement: Supplementary file 1 [file ijms-23-02950-s001.zip]

Archive with 2 entries (2 files):
- Supplementary Materials.pdf
- TableS1.xlsx
