# Supplementary material for: 2-Aminoimidazoles Inhibit Mycobacterium abscessus Biofilms in a Zinc-Dependent Manner
Source: Int J Mol Sci. 2022 Mar 9;23(6):2950. doi: 10.3390/ijms23062950 (PMC8951752; doi:10.3390/ijms23062950)
Supplement: Supplementary file 1 [file ijms-23-02950-s001.zip › TableS1.xlsx]

## Sheet: Down 3h
Genes downregulated in Mabs ATCC 19977 + AB-2-29 (20 mM) vs untreated Mabs ATCC 19977 after 3h (log2FC≤-2)
Genes downregulated at both 3h and 24h are in bold
Zur regulon genes are highlighted in yellow
Gene_id	Gene product	Base Mean	log2FC
MAB_0046	Probable PE family protein	7.66229	-3.2095
MAB_0047	Probable PPE family protein	61.0037	-2.54259
MAB_0048	Probable PE family protein	37.4362	-2.31875
MAB_0049	ESAT-6-like protein	46.1183	-2.81988
MAB_0131c	hypothetical protein	400.328	-2.11749
MAB_0330	Beta-lactamase	404.36	-3.44766
MAB_0331c	30S ribosomal protein S18	525.285	-8.04355
MAB_0332c	30s ribosomal protein S14.2	205.194	-7.75518
MAB_0333c	50S ribosomal protein L33	154.524	-9.71718
MAB_0334c	50S ribosomal protein L28	457.932	-9.29601
MAB_0335	Probable cobalamin synthesis protein	5822.12	-7.9536
MAB_0336	50S ribosomal protein L31 type B	6237.22	-8.52019
MAB_0337c	2-isopropylmalate synthase	1721.95	-2.12938
MAB_0338c	Hypothetical protein	39.6265	-2.53986
MAB_0575c	Putative ABC-transporter transmembrane protein	215.501	-2.91254
MAB_0576c	Putative ABC transporter ATP-binding protein	301.411	-4.05164
MAB_0577c	Putative ABC transporter solute binding protein	1397.03	-5.54414
MAB_0808c	Hypothetical protein	15.6081	-2.56212
MAB_0809c	Conserved hypothetical PPE family protein	321.708	-5.76978
MAB_1043c	Putative oxidoreductase	88.9253	-2.26556
MAB_1044c	Hypothetical glyoxalase/bleomycin resistance protein	76.391	-4.73922
MAB_1045	hypothetical protein	837.451	-6.26708
MAB_1046c	Hypothetical cobalamin synthesis protein P47K/CobW	4244.6	-7.59002
MAB_1047c	Probable dihydrodipicolinate synthetase DapA	738.783	-4.60741
MAB_1339	Putative monooxygenase (luciferase-like)	42.7718	-2.29502
MAB_1680	hypothetical protein	3003.39	-9.75854
MAB_1681	hypothetical protein	2509.5	-9.83966
MAB_1682	Probable NAD-dependent epimerase/dehydratase	904.981	-9.03651
MAB_1683	Putative fatty acid desaturase	1267.59	-10.2958
MAB_1684	Diaminobutyrate--2-oxoglutarate aminotransferase	1319.44	-9.47718
MAB_1685	Putative decarboxylase	1221	-7.35202
MAB_1686	Hypothetical protein	501.707	-8.47935
MAB_1687	hypothetical protein	1303.33	-8.09136
MAB_1688	Hypothetical protein	983.451	-7.84704
MAB_1689	Probable daunorubicin resistance ABC transporter ATP-binding subunit DrrA	1008.3	-7.98537
MAB_1690	Putative ABC transporter transmembrane protein	1309.63	-8.82416
MAB_1691	Hypothetical protein	1358.85	-9.86227
MAB_1692	Putative polyketide synthase Pks16/acyl-CoA synthetase	2208.59	-7.95468
MAB_1693	Conserved hypothetical protein (YrbE family?)	667.936	-8.46241
MAB_1694	Putative YrbE family protein	341.985	-8.64903
MAB_1695	Putative Mce family protein	799.503	-8.60467
MAB_1696	Putative Mce family protein	567.507	-7.55729
MAB_1697	Putative Mce family protein	233.116	-7.06064
MAB_1698	Putative Mce family protein	327.431	-7.13066
MAB_1699	Putative Mce family protein	329.623	-7.33304
MAB_1700	Putative Mce family protein	252.16	-6.82277
MAB_1701	hypothetical protein	154.26	-5.81774
MAB_2121c	Putative phenyloxazoline synthase MbtB/ thioesterase	738.214	-2.11963
MAB_2165	Probable acetolactate synthase, large subunit	50.321	-3.40066
MAB_2204	Conserved hypothetical protein (FxsA cytoplasmic membrane protein?)	219.091	-2.2331
MAB_2235	Possible siderophore-interacting protein	72.4711	-2.77941
MAB_2254c	PPE family protein	86.5904	-2.15935
MAB_2416c	Hypothetical protein	23.1454	-2.47516
MAB_2417	hypothetical protein	337.283	-2.21073
MAB_2471c	Ferric uptake regulation protein FurA	2013.41	-2.09029
MAB_2693	Hypothetical protein	1102.84	-3.46565
MAB_2694	hypothetical protein	507.602	-2.7226
MAB_2706c	Putative transporter	134.26	-3.62208
MAB_2738c	Hypothetical protein	354.871	-2.46125
MAB_2903	Hypothetical protein	952.16	-2.56557
MAB_2907	hypothetical protein	81.4523	-2.53312
MAB_3176c	hypothetical protein	35.0295	-3.67137
MAB_3177	Putative FAD-dependent pyridine nucleotide-disulphide oxidoreductase	564.099	-5.31715
MAB_3178	Conserved hypothetical protein (putative methyltransferase)	250.208	-4.24441
MAB_3456	Putative transcriptional regulator, HxlR family	172.937	-2.10314
MAB_3623	Probable transcriptional regulatory, AraC family	117.627	-2.25057
MAB_3761c	hypothetical protein	387.052	-2.85385
MAB_3762	hypothetical protein	3163.16	-5.95663
MAB_3926	hypothetical protein	42.6909	-2.09888
MAB_4171c	NADPH-ferredoxin reductase FprA	414.837	-2.85043
MAB_4425	Hypothetical protein	1568.24	-2.51048
MAB_4644c	Putative transcriptional regulator, GntR family	131.062	-2.16937
MAB_4645	hypothetical protein	156.346	-2.63539
MAB_4735	Putative starvation-induced DNA protecting protein/Ferritin and Dps	2324.93	-2.43552
MAB_4908c	Putative luciferase-like oxidoreductase	46.0047	-2.34987
MAB_t5001	tRNA-Ile(GAT)	59.8654	-2.23638
MAB_t5002	tRNA-Ala(TGC)	35.5979	-2.7012
MAB_t5005	tRNA-Ser(GCT)	374.983	-2.61698
MAB_t5006	tRNA-Arg(ACG)	66.5919	-3.34567
MAB_t5008c	tRNA-Ser(GGA)	32.4675	-3.46727
MAB_t5009c	tRNA-Pro(CGG)	47.107	-2.59341
MAB_t5011	tRNA-Thr(TGT)	9.68931	-2.80693
MAB_t5013	tRNA-Glu(TTC)	226.001	-2.89757
MAB_t5014	tRNA-Asp(GTC)	168.462	-4.03074
MAB_t5015	tRNA-Phe(GAA)	9.40692	-3.32697
MAB_t5016c	tRNA-Arg(CCT)	15.1146	-2.28655
MAB_t5025c	tRNA-Gly(TCC)	8.84186	-4.36991
MAB_t5027	tRNA-Asn(GTT)	29.8495	-2.493
MAB_t5028	tRNA-Met(CAT)	9.0316	-2.5479
MAB_t5033	tRNA-Pro(GGG)	20.0433	-4.09938
MAB_t5036	tRNA-Gly(GCC)	5.57675	-4.00306
MAB_t5037	tRNA-Cys(GCA)	9.12941	-3.72752
MAB_t5044c	tRNA-Met(CAT)	64.0538	-2.74908
		Total	93

## Sheet: Down 24h
Genes downregulated in Mabs ATCC 19977 + AB-2-29 (20 mM) vs untreated Mabs ATCC19977 after 24h (log2FC≤-2)
Genes downregulated at both 3h and 24h are in bold
Zur regulon genes are highlighted in yellow
Gene_id	Gene product	Base Mean	log2FC
MAB_0086	Putative taurine dioxygenase	131.628	-5.16501
MAB_0087c	Probable alkaline phosphatase	101.402	-2.62574
MAB_0093	hypothetical protein	113.375	-2.01454
MAB_0094c	Probable methionine aminopeptidase, type I (MAP)	272.317	-2.91059
MAB_0330	Beta-lactamase	404.36	-4.59043
MAB_0331c	30S ribosomal protein S18	525.285	-9.30781
MAB_0332c	30s ribosomal protein S14.2	205.194	-8.93064
MAB_0333c	50S ribosomal protein L33	154.524	-6.25621
MAB_0334c	50S ribosomal protein L28	457.932	-7.82615
MAB_0335	Probable cobalamin synthesis protein	5822.12	-10.4647
MAB_0336	50S ribosomal protein L31 type B	6237.22	-9.37829
MAB_0337c	2-isopropylmalate synthase	1721.95	-3.29364
MAB_0338c	Hypothetical protein	39.6265	-3.04917
MAB_0575c	Putative ABC-transporter transmembrane protein	215.501	-2.39106
MAB_0576c	Putative ABC transporter ATP-binding protein	301.411	-2.89313
MAB_0577c	Putative ABC transporter solute binding protein	1397.03	-5.39632
MAB_0809c	Conserved hypothetical PPE family protein	321.708	-4.65892
MAB_1044c	Hypothetical glyoxalase/bleomycin resistance protein	76.391	-2.32925
MAB_1045	hypothetical protein	837.451	-5.81272
MAB_1046c	Hypothetical cobalamin synthesis protein P47K/CobW	4244.6	-7.23533
MAB_1047c	Probable dihydrodipicolinate synthetase DapA	738.783	-5.20289
MAB_1680	hypothetical protein	3003.39	-8.13792
MAB_1681	hypothetical protein	2509.5	-7.80161
MAB_1682	Probable NAD-dependent epimerase/dehydratase	904.981	-8.69375
MAB_1683	Putative fatty acid desaturase	1267.59	-7.95603
MAB_1684	Diaminobutyrate--2-oxoglutarate aminotransferase	1319.44	-8.30781
MAB_1685	Putative decarboxylase	1221	-7.01247
MAB_1686	Hypothetical protein	501.707	-7.30767
MAB_1687	hypothetical protein	1303.33	-8.19968
MAB_1688	Hypothetical protein	983.451	-7.89562
MAB_1689	Probable daunorubicin resistance ABC transporter ATP-binding subunit DrrA	1008.3	-7.48268
MAB_1690	Putative ABC transporter transmembrane protein	1309.63	-6.45984
MAB_1691	Hypothetical protein	1358.85	-8.31263
MAB_1692	Putative polyketide synthase Pks16/acyl-CoA synthetase	2208.59	-7.04552
MAB_1693	Conserved hypothetical protein (YrbE family?)	667.936	-7.52417
MAB_1694	Putative YrbE family protein	341.985	-6.57687
MAB_1695	Putative Mce family protein	799.503	-5.87291
MAB_1696	Putative Mce family protein	567.507	-6.08721
MAB_1697	Putative Mce family protein	233.116	-6.28717
MAB_1698	Putative Mce family protein	327.431	-5.57064
MAB_1699	Putative Mce family protein	329.623	-4.89515
MAB_1700	Putative Mce family protein	252.16	-5.02341
MAB_1701	hypothetical protein	154.26	-3.60657
MAB_2094	Hypothetical protein	17.6683	-2.62864
MAB_3153c	Hypothetical protein	95.3215	-2.88019
MAB_3154c	hypothetical protein	225.413	-2.37219
MAB_3176c	hypothetical protein	35.0295	-2.60629
MAB_3177	Putative FAD-dependent pyridine nucleotide-disulphide oxidoreductase	564.099	-2.97725
MAB_3438	Putative short-chain dehydrogenase/reductase	47.9131	-2.3134
MAB_3762	hypothetical protein	3163.16	-2.82377
MAB_4642c	Conserved hypothetical protein (putative alanine racemase)	64.2024	-2.19978
		Total	51

## Sheet: Up 3h
Genes upregulated in Mabs ATCC 19977 + AB-2-29 (20mM) vs untreated Mabs ATCC 19977 after 3h (log2FC≥2)
Genes upregulated at both 3h and 24h are bolded
Gene_id	Gene product	Base Mean	log2FC
MAB_0008	Hypothetical protein	31.4998	2.03446
MAB_0183c	Putative cation transporter	268.522	3.40382
MAB_0184c	Hypothetical protein	195.525	4.46779
MAB_0356c	hypothetical protein	278.673	4.60647
MAB_0514	Probable oxidoreductase EphD	173.275	2.07339
MAB_0559	Probable carbonic anhydrase (carbonate dehydratase)	252.458	2.36894
MAB_0885c	Hypothetical lipoprotein lpqH precursor	1979.43	2.63866
MAB_1506c	Conserved hypothetical protein (MaoC-like dehydratase)	1179.92	2.09669
MAB_1656	hypothetical protein	209.688	4.06106
MAB_1657c	hypothetical protein	5656.77	8.51849
MAB_1759	hypothetical protein	29.213	2.08698
MAB_1869c	Probable zinc-dependent alcohol dehydrogenase AdhE2	192.137	2.55523
MAB_2150c	Hypothetical protein	1699.68	2.00965
MAB_2340	Ornithine carbamoyltransferase ArgF	744.679	3.7989
MAB_2342	Argininosuccinate synthase ArgG	1302.81	3.8189
MAB_2379	Hypothetical lipoprotein LpqH precursor	2871.36	3.57654
MAB_2448	Hypothetical protein	55.9044	2.27692
MAB_2501	hypothetical protein	106.955	2.30055
MAB_2591c	hypothetical protein	26.8215	2.24154
MAB_2772c	Hypothetical protein	77.1493	2.13618
MAB_3239c	Probable nitrogen regulatory protein P-II	270.828	2.3498
MAB_3245	hypothetical protein	13808.2	5.79714
MAB_3325c	Probable saccharopine dehydrogenase	565.188	3.13736
MAB_3327c	Putative transcriptional regulator, AsnC family	303.006	4.20755
MAB_3397	Hypothetical protein	95.0319	3.59301
MAB_3398	hypothetical protein	213.823	3.70333
MAB_3400	NADP-dependent alcohol dehydrogenase C	2209.61	2.49732
MAB_3979c	hypothetical protein	57.1466	3.43546
MAB_3980	hypothetical protein	599.633	3.2053
MAB_4107c	Glycosyltransferase GtfA	3549.31	2.33203
MAB_4285	hypothetical protein	604.178	2.80452
MAB_4286	Putative integral membrane cytochrome c biogenesis protein	345.011	2.55323
MAB_4287	Putative penicillinase repressor	293.989	2.42284
MAB_4423	Putative succinate dehydrogenase, iron-sulfur subunit	1400.68	2.08202
MAB_4494c	hypothetical protein	278.654	4.77045
MAB_4538c	Putative acyl-CoA dehydrogenase FadE	8675.13	2.9121
MAB_4539c	Putative acyl-CoA carboxylase alpha subunit AccA	10744.7	2.83723
MAB_4540c	Putative acetyl-CoA carboxylase beta subunit AccD	3906.51	2.46893
MAB_4695c	Putative glycosyltransferase/rhamnosyltransferase	612.424	2.15183
MAB_4864	Putative arsenate reductase	35.596	2.25645
		Total	40

## Sheet: Up 24h
Genes upregulated in Mabs ATCC 19977 + AB-2-29 (20 mM) vs untreated Mabs ATCC 19977 after 24h (log2FC≥2)
Genes upregulated at both 3h and 24h are in bold
Gene_id	Gene product	Base Mean	log2FC
MAB_0184c	Hypothetical protein	195.525	5.18538
MAB_0356c	hypothetical protein	278.673	4.49342
MAB_0899c	Possible ethyl tert-butyl ether degradation protein EthD	312.831	3.46967
MAB_0900c	Putative phenylacetic acid degradation protein PaaN	745.698	3.50237
MAB_0902	Probable beta-ketoadipyl-CoA thiolase	274.176	3.28835
MAB_0903	Putative enoyl-CoA hydratase/isomerase	83.1906	3.77879
MAB_0904	Putative 3-hydroxyacyl-CoA dehydrogenase	242.718	4.0555
MAB_0905	Putative enoyl-CoA hydratase/isomerase	271.165	3.8218
MAB_0906	Putative phenylacetic acid degradation protein PaaA/phenylacetate-CoA oxygenase, PaaG subunit	365.874	4.13011
MAB_0907	Putative phenylacetic acid degradation protein PaaB/phenylacetate-CoA oxygenase, PaaH subunit	131.316	4.19321
MAB_0908	Putative phenylacetic acid degradation protein PaaC/phenylacetate-CoA oxygenase, PaaI subunit	232.148	4.19902
MAB_0909	Putative phenylacetic acid degradation protein PaaD/phenylacetate-CoA oxygenase, PaaJ subunit	100.425	4.82576
MAB_0910	Putative phenylacetic acid degradation protein PaaE/phenylacetate-CoA oxygenase/reductase, PaaK subunit	130.729	4.41758
MAB_0911	Putative phenylacetate-CoA ligase	202.557	3.42387
MAB_0947c	Putative luciferase	569.923	2.27931
MAB_1263	Hypothetical protein	50.0635	2.54873
MAB_1656	hypothetical protein	209.688	3.40994
MAB_1657c	hypothetical protein	5656.77	5.93481
MAB_2504c	hypothetical protein	65.2346	3.24132
MAB_2505c	Probable phosphoketolase	201.4	2.8426
MAB_2506c	Putative transcriptional regulator	54.6213	2.5238
MAB_2508	hypothetical protein	424.264	2.2157
MAB_2510c	Putative methyltransferase	96.5896	3.10623
MAB_2517c	hypothetical protein	26.2565	5.19027
MAB_2518	hypothetical protein	253.736	3.37811
MAB_2519c	hypothetical protein	189.279	3.02407
MAB_2520c	hypothetical protein	307.249	3.41562
MAB_2521c	Hypothetical protein	90.6111	2.89762
MAB_2522c	hypothetical protein	79.7801	2.47532
MAB_2525c	Phosphate transport system protein PhoU homolog	253.031	2.57643
MAB_2526c	hypothetical protein	738.037	2.54779
MAB_2528c	hypothetical protein	441.365	3.44341
MAB_2529c	hypothetical protein	105.377	2.14052
MAB_2530c	Catalase CatB	243.242	3.25863
MAB_2532	Hypothetical protein	645.209	3.88408
MAB_2533	hypothetical protein	291.414	3.0926
MAB_2536	Hypothetical protein	80.0574	2.79349
MAB_2556c	hypothetical protein	340.623	2.77951
MAB_2558	Putative carboxylate-amine ligase	64.3574	2.42355
MAB_2584	Putative esterase	156.944	3.04015
MAB_2585	Probable L-ectoine synthase	57.1242	2.73208
MAB_2704	hypothetical protein	1124.5	3.77113
MAB_2907	hypothetical protein	81.4523	2.56195
MAB_3132c	hypothetical protein	130.928	2.22878
MAB_3245	hypothetical protein	13808.2	5.52468
MAB_3371c	hypothetical protein	898.258	2.64822
MAB_3900c	hypothetical protein	621.561	2.5402
MAB_3980	hypothetical protein	599.633	2.24731
MAB_4494c	hypothetical protein	278.654	4.88359
MAB_4784	hypothetical protein	143.86	2.42989
MAB_4785	hypothetical protein	685.505	2.88839
MAB_4786c	Hypothetical protein	183.362	2.63468
		Total	52
